# Supplementary material for: WT1 expression in breast cancer disrupts the epithelial/mesenchymal balance of tumour cells and correlates with the metabolic response to docetaxel
Source: Sci Rep. 2017 Mar 27;7:45255. doi: 10.1038/srep45255 (PMC5366898; doi:10.1038/srep45255)
Supplement: Supplementary Dataset [file srep45255-s2.xls]

## Sheet: TABLE S1
GENE	FOLD CHANGE
DLL4	20.968
GPR20	20.968
chr7:128109116 – 128110111	12.3047
PADI2	11.1338
chr10:43839191 – 43839950	11.0743
HS3ST6	10.9173
TNNC1	9.2428
CDR1	8.9556
SUSD2	8.81756
CA11	8.48921
SULT2B1	8.08675
KRT4	8.06419
FGA	8.02355
DPEP1	7.83515
PIFO	7.43457
CSDC2	7.28243
chr9:39796149 – 39817619	7.09661
chr21:16189782 – 16191179	7.04725
NUPR1	6.9015
BCAS1	6.6635
chr21:16191248 – 16192059	6.44321
NCMAP	6.34865
INSL4	6.17492
CACNG6	6.15185
CACNG7	6.02804
EFCAB12	5.72867
RAB26	5.58532
PTGS2	5.42484
GLI1	5.01639
VTN	4.98685
RAB37	4.94675
FGB	4.89758
SCD	4.71648
PALM3	4.71282
FLRT3	4.56375
PLA2G4A	4.53386
HLA-DMB	4.34727
MMD	3.78489
SOX2	3.76662
chr1:201978910 – 201979569	3.75356
THSD7A	3.65176
LSAMP	3.57058
APOC1	3.56366
CYB5B	3.53392
CPLX2	3.5315
SYT12	3.46895
PCSK9	3.43469
NR4A1	3.406
SREBF1	3.33226
CNTNAP3B	3.32121
AGR2	3.25007
FGL1	3.2357
PDK4	3.08682
ELF3	3.07384
CNTNAP3	3.06871
ELMO1	3.0365
ARSE	2.88458
LRRK2	2.87034
JUP	2.86634
MTUS1	2.83756
RASGEF1A	2.82751
DUSP5	2.82749
GPRIN3	2.81827
ASB4	2.77701
GDF15	2.75668
BCL3	2.70189
ITGB5	2.67598
CDH1	2.639
STEAP1	2.5697
PGD	2.56113
PON3	2.46971
MALAT1	2.44654
PAPPA	2.43881
LRP5	2.43296
LITAF	2.43169
CELSR2	2.41195
SLC12A2	2.40424
HEATR5A	2.38705
TSKU	2.38097
CYP2S1	2.37461
FZD8	2.35295
CNTN1	2.34187
CXCL5	2.33393
C8orf4	2.32839
GPCPD1	2.25707
IGFBP4	2.23713
CYP24A1	2.22765
PPFIBP2	2.10937
BLVRB	2.10178
C3	2.09007
ABCC3	2.0879
LOC100505817	2.08214
TMEM2	2.07004
PCDH9	2.04676
MID1IP1	2.04367
LIMD1	2.03483
CNNM1	2.02484
NR0B1	2.01705
PLEKHG2	1.90278
ALDH3A2	1.87041
FKBP10	1.83604
CYSTM1	1.83044
MEGF9	1.7934
CA12	1.79183
NUP210	1.77753
PXDN	0.537244
CHPF	0.499231
COL5A1	0.493469
SPOCK1	0.48097
NDC80	0.466898
TUBB2A	0.463233
PEA15	0.454758
SDC4	0.453307
ARHGAP29	0.443501
SERTAD2	0.432035
SH2B3	0.430099
NID1	0.417909
EMP1	0.41485
ETS1	0.409257
PITPNC1	0.399373
RASSF8	0.389628
IL11	0.382144
ADAM12	0.364722
CTNNAL1	0.361874
IFITM3	0.359312
LIMA1	0.35162
SHROOM2	0.351603
ITGA4	0.349593
MCAM	0.345903
COL12A1	0.328071
HK2	0.312943
EMILIN2	0.310168
FBXL7	0.303469
FRMD6	0.296744
EPHA4	0.288132
KIF5C	0.281097
FAM43A	0.279688
LAMC2	0.277314
ANPEP	0.275116
ZNF793	0.269314
JUN	0.268985
ZNF91	0.268747
NOV	0.268138
COL21A1	0.267962
MYBL1	0.26387
SAMD9L	0.263094
COL6A1	0.262963
NFIX	0.259382
HLA-B	0.254019
HLA-C	0.254019
RIPK4	0.247061
PAG1	0.246991
chr5:42951009 – 42955759	0.245234
ZNF347	0.241278
BHLHE41	0.239434
CYP1B1	0.235502
ZNF681	0.234404
SDR16C	0.233953
LYPD6	0.231302
FOSL1	0.230975
TMEM63C	0.229259
LRCH2	0.220861
METRNL	0.218121
COL6A2	0.217434
EFNB2	0.211839
QPRT	0.21086
DLX1	0.208008
RAB20	0.207313
L1CAM	0.206262
METTL7A	0.201434
chr2:96190805 – 96192490	0.20135
HEY1	0.196624
ID4	0.195895
MMP2	0.194199
ELFN1	0.193885
PCDHB4	0.190481
DACT1	0.189922
VGF	0.189243
MXRA8	0.186442
CXCR7	0.185574
TXNIP	0.184889
PDLIM3	0.184201
PCOLCE	0.182992
ARMCX4	0.182637
GIPC3	0.182086
NAP1L3	0.176891
chr10:5636836 – 5638428	0.167206
GBP1	0.167155
TIAM1	0.16658
DPF3	0.16563
AIM1	0.1628
SSTR2	0.161999
IFI44	0.160513
NMNAT2	0.159678
GBP4	0.155524
ZNF320	0.154573
chr4:119991134 – 119991452	0.154564
CLDN11	0.153998
LOC100134259	0.152804
PLAC8	0.152069
PCLO	0.151693
MYL9	0.151169
PCDHB7	0.147401
LOC339535	0.145827
ZNF492	0.14487
PARP10	0.143843
LINC00460	0.142842
KIAA1644	0.141875
ADRB2	0.14042
VIT	0.135416
ZNF506	0.135416
CRLF1	0.134661
ACHE	0.134351
WNT5B	0.131806
TOX	0.12981
chr5:13986064 – 13987434	0.128794
PCDHB3	0.127222
ZIC1	0.127222
WNT5A	0.127064
PRKCDBP	0.12621
ZNF737	0.125429
chr14:50504528 – 50507288	0.124929
FOXC2	0.123316
ZNF471	0.122731
ZNF429	0.122102
IL6	0.120426
TNFRSF9	0.11969
UGT3A2	0.11969
chr6:45631241 – 45632621	0.119319
DLL1	0.117877
SLC12A8	0.11547
chr18:14969325 – 14970440	0.114967
TMEM255A	0.114852
SECTM1	0.111619
MAMDC2	0.111317
FLNC	0.110695
LY6K	0.110132
SIX	0.108707
SHISA3	0.107086
LGI2	0.106872
LAPTM5	0.106301
CSF1R	0.105639
GPR1	0.104993
ATCAY	0.103476
TMPRSS3	0.103432
ARC	0.10325
PRSS35	0.103215
CPA4	0.1032
G0S2	0.102951
HEY2	0.102047
TIMP3	0.100526
XAF1	0.100524
PCDHB14	0.100159
chr8:60032480 – 60033396	0.0992892
TRIB2	0.0969107
FBLL1	0.0959915
BNC1	0.0944621
JAM2	0.0941941
CRABP1	0.0930345
KAL1	0.0924246
CRISPLD2	0.0919887
OLFML2B	0.0917352
OXCT1	0.0901168
THNSL2	0.0901168
CAMK4	0.0891285
MAL2	0.0872597
WNT3A	0.0866036
PTX3	0.0864584
ZNF486	0.0850839
CTHRC1	0.0843125
AARD	0.0839567
ZNF788	0.0838759
MFAP2	0.0838102
COL9A2	0.0836367
PTH2R	0.0836367
COL15A1	0.0821902
PLA2G7	0.080846
DMD	0.0756991
ADAMTS3	0.0748165
SLC6A10P	0.0725948
chr8:49293258 – 49297732	0.0692093
AFP	0.0691877
LINC00346	0.0690976
ENG	0.067639
chr13:41958605 – 41958839	0.0672431
SNCA	0.0672408
PCDH18	0.0671164
ZNF100	0.0660211
ZNF253	0.0660206
FAM90A1	0.0654542
ENPP2	0.0654451
SLFN12	0.0654034
CD34	0.0652689
LINC00565	0.0638646
SHE	0.0629461
FAM225B	0.0605983
DNAJC15	0.0583505
EDIL3	0.058141
LOC339166	0.0577778
chr17:61506209 – 61509453	0.0577554
LOC100505806	0.0577554
TRIM58	0.0562353
SORBS2	0.0545196
GPR110	0.0535407
DLX2	0.0534395
ZNF700	0.0526289
chr13:41958149 – 41958436	0.0509311
CYP27A1	0.0507387
SNAI2	0.0500107
FAP	0.049158
COL1A1	0.0488134
LZTS1	0.0484594
KCNE4	0.0483993
PCDH7	0.0482968
ZNF69	0.0459876
FAM225A	0.0457746
LINC00552	0.0457105
PRR16	0.0457105
GUSBP5	0.0447028
PRRX1	0.0440908
ABI3BP	0.0435048
MAN1A1	0.0429991
SPATC1L	0.0425892
ELAVL3	0.0411068
DCHS1	0.0410549
COL6A3	0.040968
RBP7	0.0406534
chr21:43194207 – 43198404	0.039937
ZNF440	0.0391821
CRISPLD1	0.0389922
CPXM1	0.038489
IL7R	0.038489
chr14:106856142 – 107131115	0.0379904
chr21:43188227 – 43189538	0.0372871
TENM2	0.0370891
GLIS1	0.0363271
ARMCX1	0.0350661
ZNF812	0.0341865
CDH6	0.0326994
SHISA2	0.0322035
GNAO1	0.0318073
SV2A	0.0315088
COL8A2	0.0311371
ZNF844	0.0307792
COL23A1	0.0305422
FBLN2	0.0301324
chr9:137514718 – 137516870	0.0291811
COX7B2	0.0291811
DDR2	0.0266105
chr20:57203068 – 57210876	0.0255529
chr2:208104168 – 208111511	0.0247501
GAS1	0.0247107
CDK15	0.0244255
NR2E1	0.0240957
TDRD12	0.0226181
SLC2A10	0.0224351
GLI3	0.0222966
FAM133A	0.0218258
ZNF257	0.0216215
B3GALNT1	0.0211438
ELAVL2	0.0208776
RAMP1	0.0207858
EGFLAM	0.0207104
NDN	0.020589
chr15:101624496 – 101626648	0.0205185
MMP16	0.0205185
ZNF781	0.019906
ZNF667	0.0192767
IL13RA2	0.0187727
chr2:75145007 – 75170621	0.0186444
ADAMTS2	0.0176775
chr7:55840864 – 55841459	0.0176669
TMTC1	0.0175478
ATP2B2	0.017512
CXCL12	0.0174564
SPARC	0.0174449
NPTX2	0.0174401
NLGN4X	0.0169305
chr14:106825766 – 106854876	0.0168704
PRMT6	0.0168704
chr3:197205853 – 197206504	0.0167791
SALL3	0.016727
SEMA5A	0.015935
AJAP1	0.0145361
CD248	0.0145279
SDC2	0.0145279
ZNF93	0.0137258
ZNF702P	0.0137089
ST8SIA6-AS1	0.0133656
MAFB	0.013
FLI1	0.0124719
COL5A3	0.0120292
MATK	0.0117269
KIF26B	0.0111877
C5orf58	0.0106788
COLEC12	0.0106788
HOXC12	0.010565
LOC339975	0.0105442
XIST	0.010209
MYO7B	0.0100317
ALS2CR11	0.00944984
TMEM200A	0.00944984
RCAN2	0.00918239
MAGEA3	0.00913208
GYPC	0.00909657
CDKN2A	0.00864715
PDGFRB	0.00827273
SLC1A3	0.00807249
BGN	0.00746803
LOC100128252	0.00742749
BEX1	0.00737374
TRPS1	0.00737374
MME	0.00661988
SLCO2A1	0.00644592
CDKN2B	0.00616034
COL3A1	0.00611132
MIR3606	0.00611132
KIT	0.0059275
LINC00221	0.00589346
MXRA5	0.00477452
ZNF804A	0.00404734
RORB	0.00351939
LUM	0.00296492
PEG3	0.00205779
ZIM2	0.00205779
MAGEC2	0.00154619

## Sheet: TABLE S2
GO: Biological Process for upregulated genes	p-value	q-value
alcohol metabolic process	0.000713	0.041
brain development	0.000959	0.0451
canonical Wnt signaling pathway	0.000106	0.013
carboxylic acid biosynthetic process	0.000267	0.0241
cell migration involved in sprouting angiogenesis	0.000458	0.0316
cellular lipid metabolic process	0.00093	0.0451
cellular response to indole-3-methanol	0.000268	0.0241
cellular response to organic cyclic compound	0.000786	0.0428
diencephalon development	0.000857	0.0444
fatty acid biosynthetic process	9.55e-06	0.0033
fatty acid metabolic process	6.91e-05	0.011
gland development	0.00102	0.0468
lipid biosynthetic process	0.00118	0.0494
lipid metabolic process	7.54e-05	0.0112
monocarboxylic acid biosynthetic process	9.14e-05	0.0118
monocarboxylic acid metabolic process	8.54e-06	0.0033
morphogenesis of a branching structure	0.0012	0.0494
negative regulation of canonical Wnt signaling pathway	0.00117	0.0494
negative regulation of lipoprotein particle clearance	0.000558	0.0341
negative regulation of osteoblast differentiation	0.000945	0.0451
negative regulation of Wnt signaling pathway	5.18e-05	0.0107
organic acid biosynthetic process	0.000267	0.0241
pituitary gland development	8.86e-05	0.0118
positive regulation of cholesterol esterification	0.000742	0.0415
positive regulation of fatty acid biosynthetic process	1.22e-06	0.00126
positive regulation of fatty acid metabolic process	1.98e-05	0.00585
positive regulation of lipid biosynthetic process	0.000291	0.0251
positive regulation of lipid metabolic process	3.41e-05	0.00785
positive regulation of prostaglandin biosynthetic process	0.0004	0.0286
positive regulation of steroid metabolic process	0.000559	0.0341
positive regulation of synaptic plasticity	0.0004	0.0286
positive regulation of unsaturated fatty acid biosynthetic process	0.0004	0.0286
regulation of canonical Wnt signaling pathway	0.000131	0.0143
regulation of cellular ketone metabolic process	0.000343	0.0273
regulation of cholesterol esterification	0.00118	0.0494
regulation of fatty acid biosynthetic process	1.41e-08	2.93e-05
regulation of fatty acid metabolic process	2.62e-06	0.00181
regulation of lipid biosynthetic process	3.7e-06	0.00192
regulation of lipid metabolic process	5.87e-05	0.011
regulation of prostaglandin biosynthetic process	0.000558	0.0341
regulation of protein import into nucleus	0.00114	0.0494
regulation of transcription factor import into nucleus	0.000818	0.0434
regulation of transport	0.000313	0.0259
regulation of unsaturated fatty acid biosynthetic process	0.000558	0.0341
regulation of Wnt signaling pathway	0.000113	0.013
response to indole-3-methanol	0.000268	0.0241
response to inorganic substance	0.00122	0.0494
response to metal ion	0.000611	0.0362
steroid metabolic process	2.89e-05	0.00747
transcription factor import into nucleus	0.000898	0.0451
Wnt signaling pathway	6.75e-05	0.011
GO: Biological Process for dowregulated genes	p-value	q-value
ameboidal cell migration	0.000393	0.00909
aminoglycan biosynthetic process	0.0043	0.0457
aminoglycan metabolic process	0.00402	0.0432
anatomical structure formation involved in morphogenesis	1.1e-06	9.21e-05
angiogenesis	7.16e-07	6.38e-05
angiogenesis involved in wound healing	4.18e-05	0.00173
aorta morphogenesis	0.00401	0.0432
arterial endothelial cell differentiation	0.00212	0.0282
artery development	2.27e-05	0.00108
artery morphogenesis	0.000103	0.00353
axon development	4.23e-07	4.32e-05
axon extension involved in axon guidance	0.000543	0.0116
axon guidance	3.58e-06	0.000218
axon regeneration	0.00122	0.0207
axonogenesis	8.27e-06	0.000458
behavior	0.000129	0.00415
biological adhesion	2.85e-22	3.47e-19
blood vessel development	2.01e-08	3.49e-06
blood vessel morphogenesis	1.3e-06	0.000101
bone development	0.004	0.0432
brain development	2.15e-05	0.00103
calcium-dependent cell-cell adhesion	9.94e-05	0.00346
camera-type eye development	0.00323	0.0373
cardiac epithelial to mesenchymal transition	0.0035	0.0396
cardiovascular system development	4.12e-08	6.26e-06
cartilage development	0.000486	0.0106
catenin import into nucleus	0.000465	0.0103
cell adhesion	9.61e-22	8.77e-19
cell chemotaxis	0.00323	0.0373
cell fate commitment	0.000366	0.00862
cell migration	1.48e-07	1.81e-05
cell migration involved in endocardial cushion formation	0.000649	0.0128
cell migration involved in heart development	0.000252	0.00675
cell morphogenesis	1.56e-08	2.85e-06
cell morphogenesis involved in differentiation	8.06e-09	1.84e-06
cell morphogenesis involved in neuron differentiation	1.99e-07	2.34e-05
cell motility	1.26e-06	9.98e-05
cell part morphogenesis	6.1e-05	0.00227
cell projection morphogenesis	4.33e-05	0.00176
cell projection organization	8.7e-07	7.56e-05
cell surface receptor signaling pathway involved in heart development	2.85e-05	0.00124
cell-cell signaling	0.00317	0.0369
cell-matrix adhesion	0.000736	0.0141
cell-substrate adhesion	1.11e-06	9.21e-05
cellular component disassembly	6.57e-08	9.23e-06
cellular component morphogenesis	3.31e-08	5.5e-06
cellular response to acid	0.000242	0.00669
cellular response to amino acid stimulus	0.0047	0.0478
cellular response to lipid	0.00253	0.0319
cellular response to platelet-derived growth factor stimulus	0.00437	0.0457
cellular response to retinoic acid	0.0013	0.0213
central nervous system development	5.15e-05	0.00198
central nervous system neuron differentiation	1.2e-05	0.000643
cerebral cortex GABAergic interneuron fate commitment	0.000218	0.00618
cerebral cortex neuron differentiation	0.000189	0.00574
chemotaxis	4.13e-07	4.32e-05
chondroitin sulfate metabolic process	0.000192	0.00579
chondroitin sulfate proteoglycan metabolic process	0.000232	0.00648
chordate embryonic development	0.00134	0.0218
circulatory system development	4.12e-08	6.26e-06
cochlea development	0.000177	0.00544
collagen biosynthetic process	0.000177	0.00544
collagen catabolic process	8.43e-15	4.4e-12
collagen fibril organization	3.2e-10	9.53e-08
collagen metabolic process	7.32e-15	4.4e-12
commitment of multipotent stem cells to neuronal lineage in forebrain	0.00128	0.0212
connective tissue development	2.25e-06	0.000161
dendrite morphogenesis	0.00273	0.0335
dendritic cell cytokine production	0.00212	0.0282
developmental growth	0.00388	0.0429
developmental growth involved in morphogenesis	0.00248	0.0314
direct ossification	0.00315	0.0369
dorsal aorta development	0.00315	0.0369
dorsal aorta morphogenesis	0.00212	0.0282
ear development	8.73e-08	1.14e-05
ear morphogenesis	1.37e-05	0.000717
embryo development	0.0019	0.0274
embryo development ending in birth or egg hatching	0.00155	0.0239
embryonic cranial skeleton morphogenesis	4.38e-05	0.00176
embryonic morphogenesis	0.00402	0.0432
embryonic organ development	6.62e-06	0.000378
embryonic organ morphogenesis	3.32e-05	0.00143
embryonic skeletal system development	2.09e-05	0.00102
embryonic skeletal system morphogenesis	0.000595	0.0124
endocardial cushion formation	0.000822	0.0154
endocardial cushion morphogenesis	0.00222	0.0291
endocardial cushion to mesenchymal transition	0.00212	0.0282
endocardial cushion to mesenchymal transition involved in heart valve formation	0.00128	0.0212
endothelial cell migration	0.00013	0.00417
endothelial cell proliferation	0.00451	0.0467
endothelium development	0.00453	0.0467
epithelial cell differentiation	0.00212	0.0282
epithelial cell migration	0.000197	0.00585
epithelial cell proliferation	1.34e-05	0.000711
epithelial tube morphogenesis	0.00174	0.0261
epithelium development	4.06e-07	4.32e-05
epithelium migration	0.000197	0.00585
establishment of planar polarity	0.00257	0.0319
establishment of tissue polarity	0.00282	0.0345
extracellular fibril organization	0.000356	0.00851
extracellular matrix disassembly	4.09e-17	2.98e-14
extracellular matrix organization	6.48e-28	1.34e-24
extracellular structure organization	7.33e-28	1.34e-24
eye development	0.00127	0.0212
face development	0.00338	0.0388
fat cell differentiation	2.7e-05	0.0012
fibril organization	0.000639	0.0128
forebrain development	0.000401	0.00922
forebrain generation of neurons	4.82e-05	0.0019
generation of neurons	1.55e-09	4.04e-07
gland development	0.000576	0.0121
gland morphogenesis	0.000442	0.0099
glial cell differentiation	0.00348	0.0396
glial cell migration	0.00303	0.0366
gliogenesis	0.00312	0.0369
glomerular endothelium development	0.00128	0.0212
glomerular mesangial cell differentiation	0.00212	0.0282
glomerular mesangium development	0.000822	0.0154
glomerulus vasculature development	0.0035	0.0396
glycosaminoglycan biosynthetic process	0.0041	0.0439
glycosaminoglycan metabolic process	0.00289	0.0351
growth	0.00467	0.0476
heart development	7.04e-05	0.0026
heart morphogenesis	0.000389	0.00905
hematopoietic or lymphoid organ development	0.000283	0.00728
hemopoiesis	0.00032	0.00812
heterophilic cell-cell adhesion	0.00171	0.0258
hindgut development	0.000252	0.00675
hindgut morphogenesis	0.000252	0.00675
hippocampus development	0.0013	0.0213
homophilic cell adhesion	0.000255	0.00675
immune system development	0.000652	0.0128
inner ear development	3.31e-06	0.000212
inner ear morphogenesis	0.000128	0.00415
intramembranous ossification	0.00315	0.0369
kidney development	0.00247	0.0314
kidney epithelium development	0.00453	0.0467
kidney vasculature development	0.00401	0.0432
limbic system development	0.0012	0.0204
localization of cell	1.26e-06	9.98e-05
locomotion	1.42e-10	4.71e-08
megakaryocyte differentiation	0.00154	0.0239
mesangial cell differentiation	0.00315	0.0369
mesenchyme development	0.00142	0.0227
mesenchyme morphogenesis	0.00456	0.0467
mesodermal cell fate commitment	0.00401	0.0432
metanephric glomerular mesangium development	0.00212	0.0282
metanephric nephron development	0.00338	0.0388
metanephros development	0.00273	0.0335
morphogenesis of a branching epithelium	0.00137	0.0222
morphogenesis of a branching structure	0.000569	0.012
morphogenesis of an epithelium	1.06e-05	0.000578
multicellular organismal catabolic process	3.93e-14	1.44e-11
multicellular organismal macromolecule metabolic process	1.91e-14	7.76e-12
multicellular organismal metabolic process	1.39e-14	6.34e-12
myeloid leukocyte cytokine production	0.00222	0.0291
negative regulation of axon extension	0.00456	0.0467
negative regulation of axon extension involved in axon guidance	0.000356	0.00851
negative regulation of canonical Wnt signaling pathway	0.00196	0.0279
negative regulation of cell adhesion	0.000852	0.0157
negative regulation of cell development	0.00384	0.0427
negative regulation of cell differentiation	0.00034	0.00842
negative regulation of cell proliferation	0.00449	0.0467
negative regulation of cellular amine metabolic process	0.00315	0.0369
negative regulation of developmental process	0.000378	0.00885
negative regulation of epithelial cell proliferation	0.000902	0.0164
negative regulation of fat cell differentiation	0.000177	0.00544
negative regulation of glial cell differentiation	0.00063	0.0128
negative regulation of gliogenesis	0.00154	0.0239
negative regulation of keratinocyte proliferation	0.00437	0.0457
negative regulation of neurogenesis	0.000955	0.0172
negative regulation of neuron differentiation	0.00256	0.0319
negative regulation of Notch signaling pathway	0.000278	0.00725
negative regulation of oligodendrocyte differentiation	0.000822	0.0154
negative regulation of transcription from RNA polymerase II promoter involved in smooth muscle cell differentiation	0.000218	0.00618
nephron development	0.000715	0.0139
neurogenesis	9.3e-09	2e-06
neuron development	1.17e-08	2.37e-06
neuron differentiation	3.39e-10	9.53e-08
neuron projection development	1e-07	1.26e-05
neuron projection extension involved in neuron projection guidance	0.000543	0.0116
neuron projection guidance	3.58e-06	0.000218
neuron projection morphogenesis	2.79e-06	0.000189
neuron projection regeneration	0.00257	0.0319
neurotransmitter receptor metabolic process	0.00315	0.0369
Notch signaling involved in heart development	0.000485	0.0106
Notch signaling pathway	0.00248	0.0314
nuclear import	0.0011	0.0192
odontogenesis	0.000333	0.00833
olfactory bulb development	0.00171	0.0258
olfactory lobe development	0.00211	0.0282
organ morphogenesis	1.32e-08	2.53e-06
ossification	7.8e-06	0.000438
osteoblast differentiation	0.000132	0.00418
outflow tract morphogenesis	0.00179	0.0262
palate development	0.00112	0.0194
pallium development	0.00273	0.0335
paraxial mesoderm formation	0.00437	0.0457
paraxial mesodermal cell differentiation	0.000649	0.0128
paraxial mesodermal cell fate commitment	0.000649	0.0128
pattern specification process	0.00183	0.0266
patterning of blood vessels	0.00434	0.0457
peptide cross-linking	0.000833	0.0155
peptide cross-linking via chondroitin 4-sulfate glycosaminoglycan	0.000107	0.00363
peptidyl-serine modification	0.00179	0.0262
peripheral nervous system axon regeneration	0.00437	0.0457
positive regulation of angiogenesis	0.000804	0.0153
positive regulation of axon extension involved in axon guidance	0.00212	0.0282
positive regulation of behavior	0.00154	0.0239
positive regulation of biosynthetic process	0.00256	0.0319
positive regulation of cardiac muscle cell differentiation	0.00212	0.0282
positive regulation of catenin import into nucleus	0.000485	0.0106
positive regulation of cell adhesion	6.73e-07	6.16e-05
positive regulation of cell communication	0.00108	0.0188
positive regulation of cell differentiation	2.08e-05	0.00102
positive regulation of cell migration	1.87e-06	0.000137
positive regulation of cell motility	2.35e-06	0.000165
positive regulation of cell projection organization	0.00312	0.0369
positive regulation of cell proliferation	4.83e-05	0.0019
positive regulation of cell-cell adhesion	0.00233	0.0303
positive regulation of cell-cell adhesion mediated by cadherin	0.00315	0.0369
positive regulation of cell-substrate adhesion	1.99e-05	0.000995
positive regulation of cellular biosynthetic process	0.00178	0.0262
positive regulation of cellular component movement	3.37e-06	0.000212
positive regulation of chemotaxis	0.000559	0.0119
positive regulation of developmental process	4.36e-06	0.000257
positive regulation of endothelial cell migration	0.0012	0.0204
positive regulation of extracellular matrix disassembly	0.000218	0.00618
positive regulation of gene expression	0.000204	0.00599
positive regulation of intracellular protein transport	0.00207	0.0282
positive regulation of locomotion	3.84e-06	0.00023
positive regulation of macromolecule biosynthetic process	0.00183	0.0266
positive regulation of nitrogen compound metabolic process	0.00168	0.0257
positive regulation of nucleobase-containing compound metabolic process	0.00211	0.0282
positive regulation of nucleocytoplasmic transport	0.000353	0.00851
positive regulation of osteoblast differentiation	0.000255	0.00675
positive regulation of peptidyl-serine phosphorylation	0.00453	0.0467
positive regulation of protein import into nucleus	0.000852	0.0157
positive regulation of protein transport	0.000437	0.00986
positive regulation of RNA biosynthetic process	0.00155	0.0239
positive regulation of RNA metabolic process	0.00206	0.0282
positive regulation of sequence-specific DNA binding transcription factor activity	0.00345	0.0394
positive regulation of signal transduction	0.00356	0.0401
positive regulation of signaling	0.001	0.0178
positive regulation of stem cell proliferation	0.00239	0.0309
positive regulation of transcription from RNA polymerase II promoter	0.000669	0.0131
positive regulation of transcription, DNA-templated	0.000886	0.0162
positive regulation of transport	0.00386	0.0428
positive regulation of tyrosine phosphorylation of Stat3 protein	0.00063	0.0128
post-anal tail morphogenesis	0.00456	0.0467
protein heterotrimerization	0.000356	0.00851
protein import	0.00245	0.0314
protein import into nucleus	0.000966	0.0172
protein localization to nucleus	0.00123	0.0208
protein targeting to nucleus	0.000966	0.0172
protein trimerization	0.000295	0.00753
proteoglycan metabolic process	0.00288	0.0351
regulation of anatomical structure morphogenesis	2.38e-05	0.00109
regulation of angiogenesis	0.00179	0.0262
regulation of auditory receptor cell differentiation	0.00128	0.0212
regulation of axon extension involved in axon guidance	4.18e-05	0.00173
regulation of axon guidance	7.43e-05	0.00271
regulation of axonogenesis	0.00197	0.028
regulation of behavior	0.00148	0.0234
regulation of canonical Wnt signaling pathway	0.00172	0.0258
regulation of catenin import into nucleus	0.000333	0.00833
regulation of cell adhesion	1.92e-09	4.66e-07
regulation of cell development	1.98e-05	0.000995
regulation of cell differentiation	2.13e-07	2.43e-05
regulation of cell migration	2.32e-05	0.00109
regulation of cell morphogenesis	0.000344	0.00842
regulation of cell morphogenesis involved in differentiation	0.000759	0.0145
regulation of cell motility	5.06e-05	0.00197
regulation of cell projection organization	0.00117	0.0201
regulation of cell proliferation	8.04e-05	0.00291
regulation of cell size	0.00354	0.0399
regulation of cell-substrate adhesion	3.21e-06	0.00021
regulation of cellular component movement	9.8e-05	0.00344
regulation of chemotaxis	0.000109	0.00364
regulation of dendrite morphogenesis	0.00193	0.0276
regulation of endothelial cell migration	0.00207	0.0282
regulation of epithelial cell proliferation	0.000437	0.00986
regulation of establishment of protein localization	0.00483	0.049
regulation of extracellular matrix disassembly	3.14e-06	0.000208
regulation of fat cell differentiation	2.4e-05	0.00109
regulation of glial cell differentiation	0.00141	0.0227
regulation of inner ear receptor cell differentiation	0.00212	0.0282
regulation of intracellular protein transport	0.0043	0.0457
regulation of locomotion	1.55e-06	0.000118
regulation of mechanoreceptor differentiation	0.00212	0.0282
regulation of multicellular organismal development	2.52e-06	0.000174
regulation of multicellular organismal metabolic process	0.00368	0.0412
regulation of nervous system development	8.9e-05	0.00319
regulation of neurogenesis	1.8e-05	0.000924
regulation of neuron differentiation	0.000111	0.00368
regulation of neuron projection development	0.00164	0.0252
regulation of Notch signaling pathway	0.000114	0.00376
regulation of nucleocytoplasmic transport	0.00179	0.0262
regulation of ossification	0.00142	0.0227
regulation of osteoblast differentiation	0.00107	0.0187
regulation of peptidyl-serine phosphorylation	0.00245	0.0314
regulation of protein transport	0.0014	0.0226
regulation of smoothened signaling pathway	0.00153	0.0239
regulation of stem cell proliferation	0.00145	0.023
regulation of synaptic plasticity	0.00249	0.0315
regulation of transcription from RNA polymerase II promoter involved in forebrain neuron fate commitment	0.000649	0.0128
regulation of tyrosine phosphorylation of Stat3 protein	0.00171	0.0258
regulation of vasculature development	0.000229	0.00642
regulation of vasculogenesis	0.000639	0.0128
renal interstitial cell differentiation	0.00437	0.0457
renal system development	0.00028	0.00725
renal system vasculature development	0.00401	0.0432
response to acid	0.000344	0.00842
response to alcohol	0.00323	0.0373
response to amino acid	0.00207	0.0282
response to cold	0.00191	0.0274
response to cytokine	4.22e-05	0.00173
response to endogenous stimulus	0.00185	0.0268
response to estradiol	0.00304	0.0366
response to estrogen	0.00348	0.0396
response to hydrogen peroxide	5.38e-07	5.31e-05
response to inorganic substance	0.00101	0.0178
response to interferon-beta	0.00401	0.0432
response to interferon-gamma	0.00238	0.0308
response to lipid	0.000736	0.0141
response to mechanical stimulus	6.47e-07	6.16e-05
response to organic cyclic compound	4.06e-05	0.00172
response to oxidative stress	0.000877	0.0161
response to reactive oxygen species	2.55e-05	0.00115
response to steroid hormone	0.000408	0.00932
response to wounding	5.83e-05	0.00219
sensory organ development	6.74e-07	6.16e-05
single organismal cell-cell adhesion	1.66e-06	0.000124
single-organism behavior	0.00216	0.0286
single-organism nuclear import	0.000966	0.0172
skeletal system development	7.19e-08	9.72e-06
skeletal system morphogenesis	0.00036	0.00853
skin development	0.000625	0.0128
somatic stem cell division	0.00401	0.0432
stem cell development	0.00376	0.042
stem cell proliferation	0.000146	0.00461
subpallium development	0.00401	0.0432
synapse assembly	0.00219	0.0289
synapse organization	5.53e-05	0.00211
taxis	4.26e-07	4.32e-05
telencephalon development	0.000647	0.0128
tissue migration	0.00025	0.00675
tissue morphogenesis	2.73e-05	0.0012
tissue remodeling	0.000512	0.0111
trabecula formation	0.000465	0.0103
trabecula morphogenesis	0.00211	0.0282
tube development	0.000268	0.00704
tube morphogenesis	0.0026	0.0322
tyrosine phosphorylation of Stat3 protein	0.00233	0.0303
umbilical cord development	0.000218	0.00618
umbilical cord morphogenesis	0.000218	0.00618
urogenital system development	9.01e-05	0.0032
vascular wound healing	0.000107	0.00363
vasculature development	6.05e-08	8.84e-06
wound healing	5.75e-06	0.000333

## Sheet: TABLE S3
GENE ID		FOLD CHANGE
ENSG00000184937	WT1	3.26276
ENSG00000166426	CRABP1	2.70683
ENSG00000170367	CST5	2.11085
ENSG00000198077	CYP2A7	1.80835
ENSG00000142973	cyp4b1	1.7071
ENSG00000198251	NA	1.60625
ENSG00000172379	ARNT2	1.56769
ENSG00000130707	ASS1	1.54913
ENSG00000183242	WIT1	1.41434
ENSG00000102466	FGF14	1.28966
ENSG00000196090	PTPRT	1.2555
ENSG00000158089	Galnt14	1.2441
ENSG00000109424	UCP1	1.14801
ENSG00000019505	Syt13	1.12629
ENSG00000092421	SEMA6A	1.07522
ENSG00000091831	Esr1	1.06643
ENSG00000091129	nrcam	1.05289
ENSG00000165973	Nell1	1.0384
ENSG00000187097	Entpd5	1.03759
ENSG00000106571	Gli3	1.00831
ENSG00000168502	KIAA0802	0.982173
ENSG00000152953	STK32B	0.978741
ENSG00000204421	LY6G6C	0.941002
ENSG00000185652	NTF3	0.914392
ENSG00000120262	C6orf97	0.886873
ENSG00000130558	OLFM1	0.880015
ENSG00000173599	Pc	0.865724
ENSG00000171444	MCC	0.85656
ENSG00000134873	CLDN10	0.8025
ENSG00000168032	entpd3	0.783637
ENSG00000006071	ABCC8	0.777049
ENSG00000158125	XDH	0.775519
ENSG00000151090	thrB	0.764156
ENSG00000108852	MPP2	0.76026
ENSG00000197993	KEL	0.747633
ENSG00000140600	Furin	0.740454
ENSG00000151789	ZNF385D	0.738065
ENSG00000115844	Dlx2	0.735218
ENSG00000154645	CHODL	0.731793
ENSG00000004776	hspb6	0.720173
ENSG00000153802	TMPRSS11D	0.709617
ENSG00000204539	CDSN	0.70751
ENSG00000214313	NA	0.704105
ENSG00000198183	PLUNC	0.702822
ENSG00000163218	PGLYRP4	0.702332
ENSG00000162365	CYP4A22	0.701514
ENSG00000144681	Stac	0.700312
ENSG00000118160	SLC8A2	0.698842
ENSG00000111181	SLC6A12	0.689008
ENSG00000182575	NXPH3	0.687548
ENSG00000148702	habp2	0.685828
ENSG00000140835	SH3GL3	0.683887
ENSG00000167531	LALBA	0.682377
ENSG00000124564	SLC17A3	0.675671
ENSG00000140564	ST8SIA2	0.671671
ENSG00000005073	HOXA11	0.671129
ENSG00000115850	Lct	0.670186
ENSG00000180999	C1orf105	0.667788
ENSG00000198910	L1cam	0.663186
ENSG00000130988	rgn	0.662144
ENSG00000171847	FAM90A1	0.65025
ENSG00000187045	TMPRSS6	0.649691
ENSG00000085465	Ovgp1	0.649323
ENSG00000169469	Sprr1b	0.641852
ENSG00000128310	GALR3	0.640337
ENSG00000118298	CA14	0.640242
ENSG00000111291	GPRC5D	0.639007
ENSG00000139292	LGR5	0.638538
ENSG00000115194	SLC30A3	0.637825
ENSG00000172867	KRT2	0.635521
ENSG00000137440	FGFBP1	0.634479
ENSG00000187908	DMBT1	0.632425
ENSG00000073670	ADAM11	0.625735
ENSG00000125462	C1orf61	0.62451
ENSG00000162631	Ntng1	0.621992
ENSG00000118271	TTR	0.620679
ENSG00000187048	CYP4A11	0.620375
ENSG00000064309	cdon	0.619186
ENSG00000113262	GRM6	0.614127
ENSG00000100665	SERPINA4	0.609379
ENSG00000151655	ITIH2	0.609073
ENSG00000116218	NPHS2	0.608211
ENSG00000122126	OCRL	0.604567
ENSG00000018236	Cntn1	0.60309
ENSG00000165061	ZMAT4	0.602389
ENSG00000139985	ADAM21P1	0.598359
ENSG00000006432	MAP3K9	0.59749
ENSG00000158485	CD1B	0.59668
ENSG00000176009	ASCL3	0.593301
ENSG00000163209	Sprr3	0.592891
ENSG00000120903	CHRNA2	0.592737
ENSG00000144671	SLC22A14	0.591746
ENSG00000105467	SYNGR4	0.589494
ENSG00000179097	HTR1F	0.586593
ENSG00000104833	Tubb4	0.586443
ENSG00000130055	Gdpd2	0.584723
ENSG00000135454	B4GALNT1	0.584327
ENSG00000104499	Gml	0.580912
ENSG00000135222	CSN2	0.579132
ENSG00000135406	prpH	0.572818
ENSG00000132429	POPDC3	0.571462
ENSG00000112078	KCTD20	0.570517
ENSG00000104044	OCA2	0.56873
ENSG00000166391	MOGAT2	0.567215
ENSG00000183150	GPR19	0.565047
ENSG00000113196	HAND1	0.563779
ENSG00000171936	OR10H3	0.562349
ENSG00000184029	DSCR4	0.558493
ENSG00000087237	cetp	0.558477
ENSG00000105219	CNTD2	0.555716
ENSG00000169903	TM4SF4	0.555472
ENSG00000171532	NEUROD2	0.554329
ENSG00000130226	Dpp6	0.554055
ENSG00000186704	PMS2L11	0.551922
ENSG00000107187	lhx3	0.551111
ENSG00000132563	reep2	0.550082
ENSG00000169213	RAB3B	0.54795
ENSG00000143858	Syt2	0.546404
ENSG00000160808	Myl3	0.545696
ENSG00000147596	PRDM14	0.543895
ENSG00000169676	DRD5	0.538193
ENSG00000204248	Col11a2	0.538138
ENSG00000168830	HTR1E	0.535798
ENSG00000215904	NA	0.533583
ENSG00000196220	SRGAP3	0.533343
ENSG00000188822	Cnr2	0.531412
ENSG00000213988	ZNF253	0.528959
ENSG00000162188	GNG3	0.528602
ENSG00000127529	OR7C2	0.528167
ENSG00000168530	MYL1	0.527937
ENSG00000005206	SPPL2B	0.526169
ENSG00000187021	PNLIPRP1	0.525561
ENSG00000170290	Sln	0.521583
ENSG00000015592	stmn4	0.520911
ENSG00000175175	PPM1E	0.520584
ENSG00000130948	HSD17B3	0.518942
ENSG00000034971	MYOC	0.518403
ENSG00000167780	Soat2	0.517563
ENSG00000204542	C6orf15	0.516592
ENSG00000079393	DUSP13	0.515649
ENSG00000168124	OR1F1	0.51379
ENSG00000141013	chst4	0.513704
ENSG00000162706	CADM3	0.513354
ENSG00000112619	PRPH2	0.512437
ENSG00000080561	Mid2	0.511413
ENSG00000149054	ZNF215	0.511059
ENSG00000102001	Cacna1f	0.510823
ENSG00000163975	mfi2	0.510485
ENSG00000163207	IVL	0.509929
ENSG00000103313	MEFV	0.509625
ENSG00000102904	TSNAXIP1	0.509124
ENSG00000147869	Cer1	0.508613
ENSG00000203492		0.508505
ENSG00000205250	e2f4	0.503382
ENSG00000102891	MT4	0.502798
ENSG00000175189	INHBC	0.502462
ENSG00000155886	SLC24A2	0.501629
ENSG00000186912	P2RY4	0.501363
ENSG00000151224	mat1a	0.499071
ENSG00000166863	TAC3	0.498458
ENSG00000138109	CYP2C9	0.497992
ENSG00000189108	IL1RAPL2	0.497083
ENSG00000135622	SEMA4F	0.495016
ENSG00000033627	ATP6V0A1	0.494802
ENSG00000006659	LGALS14	0.494749
ENSG00000156925	ZIC3	0.494295
ENSG00000169474	Sprr1a	0.493791
ENSG00000182389	CACNB4	0.492093
ENSG00000102021	Luzp4	0.49197
ENSG00000100350	FOXRED2	0.491402
ENSG00000125965	GDF5	0.490598
ENSG00000143171	RXRG	0.490225
ENSG00000171097	CCBL1	0.488868
ENSG00000164458	t	0.487567
ENSG00000146013	GFRA3	0.487382
ENSG00000151014	CCRN4L	0.487219
ENSG00000128285	MCHR1	0.486987
ENSG00000113303	BTNL8	0.486811
ENSG00000058404	Camk2b	0.486479
ENSG00000196188	CTSE	0.485747
ENSG00000183454	GRIN2A	0.485224
ENSG00000111886	GABRR2	0.485185
ENSG00000135312	HTR1B	0.485055
ENSG00000187730	Gabrd	0.482932
ENSG00000184381	pla2g6	0.482467
ENSG00000101280	Angpt4	0.482388
ENSG00000156282	cldn17	0.482258
ENSG00000116726	PRAMEF12	0.482142
ENSG00000155087	ODF1	0.4819
ENSG00000189433	GJB4	0.477717
ENSG00000169955	ZNF747	0.477555
ENSG00000184933	OR6A2	0.476801
ENSG00000087903	rfx2	0.476465
ENSG00000172367	PDZD3	0.475836
ENSG00000171462	DLK2	0.475342
ENSG00000177143	cetn1	0.473881
ENSG00000158516	Cpa2	0.472974
ENSG00000010379	SLC6A13	0.472116
ENSG00000131080	EDA2R	0.471616
ENSG00000134007	ADAM20	0.470457
ENSG00000169884	wnt10b	0.470399
ENSG00000185823	C15orf2	0.469856
ENSG00000172179	PRL	0.468986
ENSG00000112462	OR5V1	0.467968
ENSG00000132016	C19orf57	0.467911
ENSG00000108947	Efnb3	0.464642
ENSG00000105642	KCNN1	0.463803
ENSG00000186115	CYP4F2	0.461907
ENSG00000183813	ccr4	0.461782
ENSG00000108753	HNF1B	0.461343
ENSG00000198049	AVPR1B	0.461332
ENSG00000108878	CACNG1	0.461288
ENSG00000126500	FLRT1	0.46108
ENSG00000170454	Krt75	0.460581
ENSG00000062096	ARSF	0.460248
ENSG00000181418	DDN	0.460225
ENSG00000152595	MEPE	0.460219
ENSG00000105723	GSK3A	0.459749
ENSG00000056345	ITGB3	0.458328
ENSG00000105810	Cdk6	0.458076
ENSG00000039987	BEST2	0.458043
ENSG00000143839	REN	0.457581
ENSG00000105641	Slc5a5	0.456192
ENSG00000204956	PCDHGA1	0.45604
ENSG00000154917	rab6b	0.455776
ENSG00000164776	phkg1	0.455457
ENSG00000116176	TPSG1	0.455241
ENSG00000019485	PRDM11	0.454792
ENSG00000143627	PKLR	0.454603
ENSG00000197273	GUCA2A	0.452997
ENSG00000138784	FLJ20184	0.452887
ENSG00000109132	Phox2b	0.452852
ENSG00000140522	Cyp1a2	0.452753
ENSG00000182257	C22orf26	0.452622
ENSG00000184984	Chrm5	0.451659
ENSG00000183230	CTNNA3	0.450578
ENSG00000106328	FSCN3	0.450531
ENSG00000171403	KRT9	0.450018
ENSG00000166930	Ms4a5	0.449426
ENSG00000152254	G6PC2	0.449226
ENSG00000070808	Camk2a	0.448685
ENSG00000172987	Hpse2	0.447893
ENSG00000103375	AQP8	0.447449
ENSG00000163884	klf15	0.447437
ENSG00000204444	APOM	0.444622
ENSG00000112499	slc22a2	0.444518
ENSG00000136531	SCN2A	0.444479
ENSG00000155980	Kif5a	0.444383
ENSG00000145692	bhmT	0.444374
ENSG00000169777	TAS2R1	0.444335
ENSG00000096088	PGC	0.443553
ENSG00000183668	PSG9	0.442618
ENSG00000196184	OR10J1	0.441159
ENSG00000158571	pfkfb1	0.44051
ENSG00000163283	ALPP	0.439638
ENSG00000104888	slc17a7	0.439581
ENSG00000166313	APBB1	0.439366
ENSG00000120500	Arr3	0.439302
ENSG00000101440	Asip	0.437452
ENSG00000156269	NAA11	0.437099
ENSG00000169397	RNASE3	0.437019
ENSG00000144834	TAGLN3	0.436328
ENSG00000130287	NCAN	0.436279
ENSG00000105198	LGALS13	0.435761
ENSG00000178607	ERN1	0.43388
ENSG00000185069	KRT76	0.433838
ENSG00000080166	dct	0.433768
ENSG00000145864	GABRB2	0.433627
ENSG00000165970	SLC6A5	0.433549
ENSG00000181072	CHRM2	0.43337
ENSG00000170925	TEX13B	0.433279
ENSG00000131737	KRT34	0.43322
ENSG00000168484	SFTPC	0.431516
ENSG00000174156	GSTA3	0.431397
ENSG00000008226	DLEC1	0.431371
ENSG00000137080	IFNA21	0.431337
ENSG00000118557	PMFBP1	0.430912
ENSG00000173517	SGK269	0.430567
ENSG00000166869	chp2	0.430342
ENSG00000072080	spp2	0.430263
ENSG00000147113	CXorf36	0.429957
ENSG00000187516	CXorf27	0.429895
ENSG00000111046	MYF6	0.42933
ENSG00000120055	C10orf95	0.429285
ENSG00000131480	Aoc2	0.42868
ENSG00000008118	Camk1g	0.42737
ENSG00000140505	Adam21	0.426976
ENSG00000130561	SAG	0.42696
ENSG00000133874	RNF122	0.426877
ENSG00000186723	OR10H1	0.426647
ENSG00000111145	ELK3	0.426397
ENSG00000189013	KIR2DL4	0.424403
ENSG00000163206	Smcp	0.424374
ENSG00000124134	KCNS1	0.42394
ENSG00000187010	RHD	0.423804
ENSG00000204538	PSORS1C2	0.423433
ENSG00000185800	DMWD	0.423364
ENSG00000198844	ARHGEF15	0.423218
ENSG00000080618	CPB2	0.422643
ENSG00000135409	AMHR2	0.422407
ENSG00000173406	dab1	0.422054
ENSG00000134200	Tshb	0.421617
ENSG00000154165	GPR15	0.421491
ENSG00000104537	Anxa13	0.420135
ENSG00000142784	WDTC1	0.419764
ENSG00000099957	P2RX6	0.41899
ENSG00000068976	PYGM	0.418593
ENSG00000159248	Gjd2	0.418215
ENSG00000061938	TNK2	0.417679
ENSG00000163464	Cxcr1	0.417382
ENSG00000168038	Ulk4	0.417083
ENSG00000162139	Neu3	0.417021
ENSG00000188763	FZD9	0.416289
ENSG00000091536	MYO15A	0.415388
ENSG00000174417	TRHR	0.414013
ENSG00000125815	Cst8	0.413834
ENSG00000105650	PDE4C	0.413655
ENSG00000101327	Pdyn	0.413389
ENSG00000167346	MMP26	0.412465
ENSG00000197584	KCNMB2	0.412359
ENSG00000184156	KCNQ3	0.412281
ENSG00000126767	elk1	0.412194
ENSG00000204290	BTNL2	0.412036
ENSG00000146378	Taar2	0.411854
ENSG00000130940	CASZ1	0.411824
ENSG00000142609	KIAA1751	0.41104
ENSG00000105428	Znrf4	0.41099
ENSG00000166736	HTR3A	0.410468
ENSG00000176383	B3GNT4	0.410242
ENSG00000075290	wnt8b	0.410192
ENSG00000120328	PCDHB12	0.410087
ENSG00000171360	KRT38	0.410036
ENSG00000127362	TAS2R3	0.409037
ENSG00000180720	NA	0.408864
ENSG00000168748	CA7	0.408859
ENSG00000070748	chat	0.408749
ENSG00000176136	Mc5r	0.408329
ENSG00000149124	Glyat	0.408111
ENSG00000183434	TFDP3	0.408081
ENSG00000108405	P2RX1	0.407558
ENSG00000109047	Rcvrn	0.406759
ENSG00000137561	ttpa	0.406195
ENSG00000153012	lgi2	0.404006
ENSG00000131899	Llgl1	0.403207
ENSG00000148795	CYP17A1	0.40277
ENSG00000197479	PCDHB11	0.402718
ENSG00000144596	GRIP2	0.402365
ENSG00000198854	C1orf68	0.402264
ENSG00000167034	NKX3-1	0.40121
ENSG00000187266	EPOR	0.400578
ENSG00000115665	SLC5A7	0.39962
ENSG00000105549	THEG	0.399496
ENSG00000167994	RAB3IL1	0.399149
ENSG00000172819	rarg	0.398554
ENSG00000135569	Taar5	0.398228
ENSG00000185527	Pde6g	0.397827
ENSG00000184566	NA	0.397718
ENSG00000126231	PROZ	0.397138
ENSG00000146039	SLC17A4	0.396544
ENSG00000164076	CAMKV	0.396409
ENSG00000160282	ftcD	0.396054
ENSG00000116183	PAPPA2	0.395809
ENSG00000105321	CCDC9	0.395325
ENSG00000112333	nr2e1	0.39472
ENSG00000163497	Fev	0.394334
ENSG00000161573	CCL16	0.394082
ENSG00000163873	Grik3	0.39406
ENSG00000169894	MUC3B	0.393018
ENSG00000182533	CAV3	0.392969
ENSG00000168263	KCNV2	0.392847
ENSG00000170322	Nfrkb	0.392813
ENSG00000130377	acsbg2	0.392268
ENSG00000149295	DRD2	0.391621
ENSG00000185313	Scn10a	0.39119
ENSG00000125861	GFRA4	0.390907
ENSG00000124701	APOBEC2	0.390258
ENSG00000112212	Tspo2	0.389929
ENSG00000131864	usp29	0.389576
ENSG00000172146	OR1A1	0.389537
ENSG00000205073	c1orf222	0.389499
ENSG00000163217	Bmp10	0.389487
ENSG00000166402	TUB	0.389446
ENSG00000177791	myoz1	0.388935
ENSG00000166862	CACNG2	0.388393
ENSG00000186842	NA	0.387269
ENSG00000123454	DBH	0.387087
ENSG00000110881	ACCN2	0.386455
ENSG00000104804	TULP2	0.386166
ENSG00000096996	IL12RB1	0.384284
ENSG00000196475	Gk2	0.383927
ENSG00000099866	MADCAM1	0.383143
ENSG00000130385	BMP15	0.3831
ENSG00000116983	HPCAL4	0.382926
ENSG00000129535	Nrl	0.382255
ENSG00000178522	AMBN	0.38213
ENSG00000151388	ADAMTS12	0.380993
ENSG00000125618	PAX8	0.380858
ENSG00000165841	CYP2C19	0.380232
ENSG00000137634	FAM55D	0.379809
ENSG00000134940	Acrv1	0.37969
ENSG00000156575	Prg3	0.379194
ENSG00000102385	DRP2	0.37841
ENSG00000078295	ADCY2	0.378257
ENSG00000124140	SLC12A5	0.377901
ENSG00000073536	NLE1	0.377127
ENSG00000168158	OR2C1	0.376334
ENSG00000149305	HTR3B	0.376153
ENSG00000131398	Kcnc3	0.375179
ENSG00000128254	C22orf24	0.375177
ENSG00000104361	NIPAL2	0.374625
ENSG00000168903	BTNL3	0.374409
ENSG00000082556	oprk1	0.37397
ENSG00000075073	TACR2	0.373403
ENSG00000184895	SRY	0.371519
ENSG00000166603	MC4R	0.37009
ENSG00000143340	Fam163a	0.369658
ENSG00000169548	ZNF280A	0.369349
ENSG00000134376	Crb1	0.36846
ENSG00000180245	RRH	0.368238
ENSG00000132703	Apcs	0.368163
ENSG00000184166	OR1D2	0.367983
ENSG00000180509	KCNE1	0.367581
ENSG00000161572	LYZL6	0.366983
ENSG00000134249	Adam30	0.366186
ENSG00000163352	Lenep	0.366172
ENSG00000112232	khdrbs2	0.365911
ENSG00000198339	HIST2H4B	0.365584
ENSG00000006377	DLX6	0.365265
ENSG00000134571	MYBPC3	0.365219
ENSG00000105261	LOC728361	0.364688
ENSG00000178394	HTR1A	0.363726
ENSG00000148200	Nr6a1	0.363328
ENSG00000100249	C22orf31	0.363073
ENSG00000143536	CRNN	0.362021
ENSG00000118113	MMP8	0.361481
ENSG00000197852	c1orf183	0.360697
ENSG00000151615	POU4F2	0.360686
ENSG00000188784	pla2g2e	0.360053
ENSG00000169836	TACR3	0.359844
ENSG00000167580	AQP2	0.359399
ENSG00000006116	CACNG3	0.359335
ENSG00000167419	LPO	0.358417
ENSG00000160868	CYP3A4	0.35832
ENSG00000145826	Lect2	0.357911
ENSG00000016082	Isl1	0.357679
ENSG00000149922	tbx6	0.357544
ENSG00000155966	AFF2	0.356658
ENSG00000130032	PRRG3	0.355636
ENSG00000106341	C7orf16	0.353794
ENSG00000187848	P2RX2	0.353773
ENSG00000173862	FLJ20712	0.352988
ENSG00000129244	Atp1b2	0.352061
ENSG00000168594	ADAM29	0.350307
ENSG00000165495	pknox2	0.349219
ENSG00000142163	GAS8	0.349166
ENSG00000096264	NCR2	0.346509
ENSG00000119121	TRPM6	0.346206
ENSG00000147432	CHRNB3	0.346169
ENSG00000182674	Kcnb2	0.345022
ENSG00000100024	UPB1	0.343896
ENSG00000136750	GAD2	0.343572
ENSG00000105507	CABP5	0.341701
ENSG00000171587	dscam	0.341666
ENSG00000108242	CYP2C18	0.341074
ENSG00000179148	Aloxe3	0.340891
ENSG00000123307	NEUROD4	0.340101
ENSG00000138669	PRKG2	0.33975
ENSG00000136695	IL1F5	0.33888
ENSG00000135443	Krt85	0.33573
ENSG00000185231	MC2R	0.335411
ENSG00000196115	ADAM5P	0.334522
ENSG00000197410	DCHS2	0.334426
ENSG00000140557	Rlbp1	0.332926
ENSG00000120211	INSL4	0.33263
ENSG00000172150	OR1A2	0.332537
ENSG00000065609	SNAP91	0.332179
ENSG00000126016	amot	0.330882
ENSG00000122121	XPNPEP2	0.330418
ENSG00000138030	Khk	0.330217
ENSG00000158486	DNAH3	0.329674
ENSG00000177301	KCNA2	0.329211
ENSG00000164270	HTR4	0.327924
ENSG00000204688	OR2H1	0.323267
ENSG00000189430	Ncr1	0.320065
ENSG00000151704	KCNJ1	0.318954
ENSG00000184194	gpr173	0.318672
ENSG00000150394	CDH8	0.318377
ENSG00000067191	CACNB1	0.31787
ENSG00000212128	Tas2r13	0.314547
ENSG00000124440	HIF3A	0.314429
ENSG00000101446	Spint3	0.30569
ENSG00000117400	mpl	0.302579
ENSG00000171408	Pde7b	0.294599
ENSG00000154646	PRSS7	0.291206
ENSG00000036828	Casr	0.280495
ENSG00000112077	RHAG	0.272578
ENSG00000103496	STX4	-0.710558
ENSG00000053770	mudeng	-0.778378
ENSG00000139722	vps37b	-0.838516
ENSG00000151881	C5orf28	-0.972562
ENSG00000143514	tp53bp2	-1.30191

## Sheet: TABLE S4
shRNA	Sequence
LacZ/TOP	tgctgaaatcgctgatttggtagtcgttttggccactgactgacgactacacatcagcgattt
LacZ/BOTTOM	cctgaaatcgctgatgtgtagtcgtcagtcagtggccaaaacgactacacaaatcagcgatttc
WT1-1490/TOP	tgctgtgtgatggcggactaattcatgttttggccactgactgacatgaattaccgccatcaca
WT1-1490/BOTTOM	cctgtgtgatggcggtaattcatgtcagtcagtggccaaaacatgaattagtccgccatcacac

## Sheet: TABLE S5
Antibody (clone)	Species	Source (Cat. no.)	Dilution
CD44-APC (G44-26)	Mouse	BD Pharmingen (559942)	2.5 µl/100 µl
CD24-PE (ML5)	Mouse	BD Pharmingen (555428)	10 µl/100 µl
CD24-FITC (ML5)	Mouse	BD Pharmingen (555427)	1.25 µl/100 µl

## Sheet: TABLE S6
TRANSCRIPT	FORWARD PRIMER	REVERSE PRIMER	UPL PROBE #		TRANSCRIPT	FORWARD PRIMER	REVERSE PRIMER
WT1 exon7/8	agctgtcccacttacagatgc	ccttgaagtcacactggtatgg	4		WT1 exon5/7	aaatggacagaagggcagag	ggcgtttctcactggtctc
WT1 exon1A	agggctctgaggattgtgc	acccttctccattcctgagc	37		CYP3A4	cagtctttccattcctcatccc	agctttgtgggactcagtttc
WT1 intron 5	caacttgccgaggatgaaac	acggtctaggtctcgctcag	59		CDH1	tgcagttgaggatccaatgg	ctgaggatggtgtaagcgatc
CTNNA1	agacgatgcctcacagcac	aagctcaaggggtccacaat	25
CTNNA2	ggtgaaacttaactatgtagcagcaa	ccatctcatcccgacagtg	17
CTNND1	ccctcattttcattgttcagg	ggcaaacacagttctctacaagc	29
VIM	aaagtgtggctgccaagaac	agcctcagagaggtcagcaa	16
CDH2	gcacagtggccacctaca	tgaaaggtttttatctctatcagacct	29
ZEB1	gcggcatatggtgacaca	ttgccacactctgtgcattt	68
ZEB2	caagaggcgcaaacaagc	aacctgtgtccactacattgtca	79
SNAI1	gctgcaggactctaatccaga	atctccggaggtgggatg	11
SNAI2	acagcgaactggacacacat	gatggggctgtatgctcct	73
TWIST1	gggccggagacctagatg	tttccaagaaaatctttggcata	50
TNC	gaaggtggaggggtacagtg	gaaggatctgccattgtggt	62
KRT18	cctgctgtccgtgtccat	ggaccggtagttggtgga	39
MMP2	cggaaaagattgatgcggta	tgctggctgagtagatccag	63
MMP9	tcttccctggagacctgaga	gccacccgagtgtaaccata	53
TGFB1	cacgtggagctgtaccagaa	cagccggttgctgaggta	72
